# Supplementary material for: The Impact of Urbanization on the Relationship between Carbon Storage Supply and Demand in Mega-Urban Agglomerations and Response Measures: A Case of Yangtze River Delta Region, China
Source: Int J Environ Res Public Health. 2022 Oct 23;19(21):13768. doi: 10.3390/ijerph192113768 (PMC9658919; doi:10.3390/ijerph192113768)
Supplement: Supplementary file 1 [file ijerph-19-13768-s001.zip]

Archive with 1 entries (1 files):
- ijerph-1909285-supplementary.pdf
